# Supplementary material for: O-GlcNAc regulates the mitochondrial integrated stress response by regulating ATF4
Source: Front Aging Neurosci. 2023 Dec 18;15:1326127. doi: 10.3389/fnagi.2023.1326127 (PMC10773771; doi:10.3389/fnagi.2023.1326127)
Supplement: Supplementary file 1 [file Table_1.XLSX]

## Sheet: Sheet1
Supplemental table 1. iPSC Demographics
iPSC	Age (years)	Sex	Diagnosis
ADC37	69	Female	AD
UCSD231i-SAD1-3	83	Female	AD
HVRDi002-A	33	Female	AD-Familial APPV717I
ADC9	76	Male	AD
UCSD234i-SAD2-3	83	Male	AD
HVRDi001-A-1	57	Male	AD-Familial APPV717I
ADC8	73	Female	ND
UCSD067i-19-1	88	Female	ND
UCSD079i-1-12	32	Female	ND
UCSD109i-2-8	50	Male	ND
UCSD223i-NDC1-1	86	Male	ND
ADC25	88	Male	ND
